# Supplementary material for: Mobile genetic elements drive the multidrug resistance and spread of Salmonella serotypes along a poultry meat production line
Source: Front Microbiol. 2023 Mar 16;14:1072793. doi: 10.3389/fmicb.2023.1072793 (PMC10061128; doi:10.3389/fmicb.2023.1072793)
Supplement: Supplementary file 1 [file Table_1.xlsx]

## Sheet: Table 1S
Table suplementary 1
The 133 Salmonella isolated, indicating location, sample type, reference, Bioproject, assembly statistics and profile genotipe* and phenotipe MDR for the isolates of this work.
												Genotype																Phenotype
ID isolate	Sample	Location	Reference	Bioproject	Genome Size (Mb)	%GC	# Contigs	N50	L50	Coverage	Serotype	qnrB19	aac(3)-IV	ant(3'')-Ia	aph(3')-Ia	aph(4)-Ia	blaCTX-M-65	blaTEM-IB	dfrA1	dfrA14	floR	fosA3	fosA7	qacEΔ1	sul1	sul3	tet(A)	Resistance Profile **
SE001	Raw feed (bran crop)	Feed manufacturing	This work	PRJNA890630	4847656	52	93	449574	4	223.2	Senftenberg	-	-	-	-	-	-	-	-	-	-	-	-	-	-	-	-	Susceptible
SE002	Raw feed (bran crop)	Feed manufacturing	This work	PRJNA890630	4952673	52.01	79	348771	4	220.38	Senftenberg	-	-	-	-	-	-	-	-	-	-	-	-	-	-	-	-	Susceptible
SE003	Surfaces poultry farm	Poultry Farm	This work	PRJNA890630	4951227	52.01	63	419338	4	618.74	Heidelberg	-	-	-	-	-	-	-	-	-	-	-	-	-	-	-	-	Susceptible
SE004	Surfaces poultry farm	Poultry Farm	This work	PRJNA890630	4877013	51.99	90	451579	4	642.48	Heidelberg	-	-	-	-	-	-	-	-	-	-	-	-	-	-	-	-	Susceptible
SE005	Raw feed (bran crop)	Feed manufacturing	This work	PRJNA890630	4676393	52.29	44	263864	4	719.31	Infantis	-	-	-	-	-	-	-	-	-	-	-	-	-	-	-	-	Susceptible
SE006	Surfaces slaughterhouse	Slaughterhouse	This work	PRJNA890630	4766175	52.15	56	723144	3	601.8	Heidelberg	1	-	-	-	-	-	-	-	-	-	-	1	-	-	-	-	AMP-KZ-FEP-CRO-CN-TE-CHL-NIT-ATM
SE007	Surfaces poultry farm	Poultry Farm	This work	PRJNA890630	4983453	52	61	333517	4	682.37	Infantis	-	1	1	-	1	1	-	-	1	1	-	-	1	1	-	1	AMP-KZ-FEP-CRO-CN-TE-SXT-CHL-NIT-ATM
SE008	Surfaces poultry farm	Poultry Farm	This work	PRJNA890630	4986483	52.15	66	217199	5	597.98	Infantis	-	1	1	-	1	1	-	-	-	1	1	-	1	1	-	1	AMP-KZ-CRO-CN-AZM-TE-SXT-CHL-NIT-ATM
SE009	Surfaces poultry farm	Poultry Farm	This work	PRJNA890630	4983949	52	63	203838	5	635.48	Infantis	-	1	1	-	1	1	-	-	1	1	-	-	1	1	-	1	CN-TE-SXT-CHL-NIT
SE010	Surfaces poultry farm	Poultry Farm	This work	PRJNA890630	4991332	52.14	64	203959	5	575.59	Infantis	-	1	1	1	1	1	-	-	1	1	-	-	1	1	-	1	CN-TE-SXT-CHL-NIT
SE011	Surfaces slaughterhouse	Slaughterhouse	This work	PRJNA890630	5049649	52.19	64	245419	4	488.22	Infantis	-	1	1	1	1	1	-	-	1	1	-	-	1	1	-	1	AMP-KZ-CRO-CN-TE-SXT-CHL-NIT-ATM
SE012	Raw feed (bran crop)	Feed manufacturing	This work	PRJNA890630	4676971	52.29	47	263864	4	682.22	Infantis	-	-	-	-	-	-	-	-	-	-	-	-	-	-	-	-	Susceptible
SE013	Surfaces slaughterhouse	Slaughterhouse	This work	PRJNA890630	4991817	52.14	61	217198	5	610.5	Infantis	-	1	1	1	1	1	-	-	1	1	1	-	1	1	-	1	AMP-KZ-CRO-TE-SXT-CHL-NIT-ATM
SE014	Surfaces poultry farm	Poultry Farm	This work	PRJNA890630	5001334	52.14	104	245770	5	171.552	Infantis	-	1	1	1	1	1	-	-	1	1		-	1	1	-	1	AMP-KZ-CRO-CN-TE-SXT-CHL-NIT-ATM
SE015	Surfaces poultry farm	Poultry Farm	This work	PRJNA890630	4993210	52.14	61	217186	5	681.81	Infantis	-	1	1	1	1	1	-	-	1	1	1	-	1	1	-	1	AMP-KZ-CRO-TE-SXT-CHL-NIT-ATM
SE016	Surfaces poultry farm	Poultry Farm	This work	PRJNA890630	5016882	52.13	94	245434	5	262.22	Infantis	1	1	1	1	1	1	-	-	1	1	1	-	1	1	-	1	AMP-KZ-CRO-TE-SXT-CHL-NIT-ATM
SE017	Surfaces poultry farm	Poultry Farm	This work	PRJNA890630	4994510	52.14	89	194441	6	270.9	Infantis	-	1	1	1	1	1	-	-	1	1		-	1	1	-	1	CN-TE-CHL-NIT
SE018	Personnel garments poultry farm	Poultry Farm	This work	PRJNA890630	4789938	52.03	70	612912	4	276.64	Corvallis	1	-	-	-	-	-	-	-	-	-	-	-	-	-	-	-	Susceptible
SE019	Surfaces hatchery	Hatchery	This work	PRJNA890630	4783449	52.03	64	612912	4	170.55	Corvallis	1	-	-	-	-	-	-	-	-	-	-	-	-	-	-	-	Susceptible
SE020	Surfaces poultry farm	Poultry Farm	This work	PRJNA890630	4786680	52.02	61	612912	4	155.48	Corvallis	1	-	-	-	-	-	-	-	-	-	-	-	-	-	-	-	Susceptible
SE021	Surfaces poultry farm	Poultry Farm	This work	PRJNA890630	4787673	52.03	59	612912	4	152.89	Corvallis	1	-	-	-	-	-	-	-	-	-	-	-	-	-	-	-	Susceptible
SE022	Surfaces poultry farm	Poultry Farm	This work	PRJNA890630	4787288	52.03	64	612912	4	193.07	Corvallis	1	-	-	-	-	-	-	-	-	-	-	-	-	-	-	-	Susceptible
SE023	Surfaces poultry farm	Poultry Farm	This work	PRJNA890630	4791596	52.03	67	613855	3	159.267	Corvallis	1	-	-	-	-	-	-	-	-	-	-	-	-	-	-	-	Susceptible
SE024	Surfaces poultry farm	Poultry Farm	This work	PRJNA890630	4764232	52.03	63	612912	4	248.55	Corvallis	-	-	-	-	-	-	-	-	-	-	-	-	-	-	-	-	Susceptible
SE025	Surfaces slaughterhouse	Slaughterhouse	This work	PRJNA890630	4785504	52.03	67	612912	4	236.1	Corvallis	1	-	-	-	-	-	-	-	-	-	-	-	-	-	-	-	Susceptible
SE026	Surfaces hatchery	Hatchery	This work	PRJNA890630	4786721	52.02	60	612912	3	229.97	Corvallis	1	-	-	-	-	-	-	-	-	-	-	-	-	-	-	-	Susceptible
SE027	Surfaces hatchery	Hatchery	This work	PRJNA890630	4791810	52.03	67	613855	3	167.914	Corvallis	-	-	-	-	-	-	-	-	-	-	-	-	-	-	-	-	Susceptible
SE028	Surfaces slaughterhouse	Slaughterhouse	This work	PRJNA890630	4785422	52.03	64	612912	4	254.06	Corvallis	1	-	-	-	-	-	-	-	-	-	-	-	-	-	-	-	Susceptible
SE029	Surfaces poultry farm	Poultry Farm	This work	PRJNA890630	4784619	52.03	56	519627	4	186.98	Corvallis	-	-	-	-	-	-	-	-	-	-	-	-	-	-	-	-	Susceptible
SE030	Surfaces poultry farm	Poultry Farm	This work	PRJNA890630	4785390	52.03	71	599429	4	292.62	Corvallis	1	-	-	-	-	-	-	-	-	-	-	-	-	-	-	-	Susceptible
SE031	Surfaces poultry farm	Poultry Farm	This work	PRJNA890630	4895126	52.01	68	612914	4	364.7	Corvallis	1	-	-	-	-	-	1	1	-	1	-	-	-	-	-	1	Susceptible
SE032	Feed pellets	Feed manufacturing	This work	PRJNA890630	4858565	52.04	80	418175	5	331.6	Senftenberg	-	-	-	-	-	-	-	-	-	-	-	-	-	-	-	-	Susceptible
SE033	Feed pellets	Feed manufacturing	This work	PRJNA890630	4847798	52	90	450036	4	340.24	Senftenberg	-	-	-	-	-	-	-	-	-	-	-	-	-	-	-	-	Susceptible
SE034	Feed pellets	Feed manufacturing	This work	PRJNA890630	4859546	52.12	122	430662	4	362.32	Senftenberg	-	-	-	-	-	-	-	-	-	-	-	-	-	-	-	-	Susceptible
SE035	Feed pellets	Feed manufacturing	This work	PRJNA890630	4835927	52.14	60	376213	4	307.45	Senftenberg	-	-	-	-	-	-	-	-	-	-	-	-	-	-	-	-	Susceptible
SE036	Feed pellets	Feed manufacturing	This work	PRJNA890630	4860181	52.12	121	475523	4	279.71	Senftenberg	-	-	-	-	-	-	-	-	-	-	-	-	-	-	-	-	Susceptible
SE037	Surfaces slaughterhouse	Slaughterhouse	This work	PRJNA890630	4859314	52.12	111	475523	4	270.12	Senftenberg	-	-	-	-	-	-	-	-	-	-	-	-	-	-	-	-	AMP-TE-SXT-CHL
SE038	Feed pellets	Feed manufacturing	This work	PRJNA890630	5187354	52.01	102	418950	5	216.96	Senftenberg	1	-	1	-	-	-	1	1	-	-	-	-	-	-	1	1	Susceptible
SE039	Feed pellets	Feed manufacturing	This work	PRJNA890630	4847060	52	79	449574	4	235.2	Senftenberg	-	-	-	-	-	-	-	-	-	-	-	-	-	-	-	-	Susceptible
SE040	Feed pellets	Feed manufacturing	This work	PRJNA890630	4950200	52.02	69	510497	4	264.84	Senftenberg	-	-	-	-	-	-	-	-	-	-	-	-	-	-	-	-	Susceptible
SE041	Raw feed (bran crop)	Feed manufacturing	This work	PRJNA890630	4856525	52.04	62	449848	4	245.87	Senftenberg	-	-	-	-	-	-	-	-	-	-	-	-	-	-	-	-	Susceptible
SE042	Raw feed (bran crop)	Feed manufacturing	This work	PRJNA890630	4847701	52	87	451579	4	244.88	Senftenberg	-	-	-	-	-	-	-	-	-	-	-	-	-	-	-	-	ATM
SE043	Surfaces slaughterhouse	Slaughterhouse	This work	PRJNA890630	4785786	52.03	67	612912	4	272.91	Corvallis	1	-	-	-	-	-	-	-	-	-	-	-	-	-	-	-	Susceptible
SE044	Surfaces slaughterhouse	Slaughterhouse	This work	PRJNA890630	4782551	52.03	64	612912	4	252.57	Corvallis	1	-	-	-	-	-	-	-	-	-	-	-	-	-	-	-	Susceptible
SE045	Surfaces slaughterhouse	Slaughterhouse	This work	PRJNA890630	4784792	52.03	63	612912	4	343.62	Corvallis	1	-	-	-	-	-	-	-	-	-	-	-	-	-	-	-	Susceptible
SE046	Surfaces hatchery	Hatchery	This work	PRJNA890630	4847339	52.03	64	711519	4	322.19	Corvallis	1	-	-	-	-	-	-	-	-	-	-	-	-	-	-	-	Susceptible
SE047	Raw feed (bran crop)	Feed manufacturing	This work	PRJNA890630	4782612	52.02	66	516135	4	285.26	Corvallis	1	-	-	-	-	-	-	-	-	-	-	-	-	-	-	-	Susceptible
SE048	Surfaces hatchery	Hatchery	This work	PRJNA890630	4769798	52.03	66	612912	4	333.13	Corvallis	1	-	-	-	-	-	-	-	-	-	-	-	-	-	-	-	Susceptible
SE049	Surfaces hatchery	Hatchery	This work	PRJNA890630	4788361	52.03	58	612912	4	266.89	Corvallis	1	-	-	-	-	-	-	-	-	-	-	-	-	-	-	-	Susceptible
SE050	Surfaces hatchery	Hatchery	This work	PRJNA890630	4783006	52.03	56	612912	3	201.39	Corvallis	1	-	-	-	-	-	-	-	-	-	-	-	-	-	-	-	Susceptible
SE051	Surfaces hatchery	Hatchery	This work	PRJNA890630	4781038	52.03	54	612912	4	232.47	Corvallis	1	-	-	-	-	-	-	-	-	-	-	-	-	-	-	-	Susceptible
SE052	Surfaces poultry farm	Poultry Farm	This work	PRJNA890630	4801190	52.02	60	612912	3	197.41	Corvallis	1	-	-	-	-	-	-	-	-	-	-	-	-	-	-	-	Susceptible
SE053	Surfaces hatchery	Hatchery	This work	PRJNA890630	4785531	52.03	58	612912	3	175.92	Corvallis	1	-	-	-	-	-	-	-	-	-	-	-	-	-	-	-	Susceptible
SE054	Surfaces slaughterhouse	Slaughterhouse	This work	PRJNA890630	4991351	52.14	85	194708	5	219.19	Infantis	-	1	1	1	1	1	-	-	1	1	-	-	1	1	-	1	AMP-KZ-CRO-TE-SXT-CHL-NIT-ATM
SE055	Surfaces slaughterhouse	Slaughterhouse	This work	PRJNA890630	4987139	52.15	89	191595	7	316.4	Infantis	-	1	1	-	1	1	-	-	-	1	1	-	1	1	-	1	AMP-KZ-CRO-CN-TE-CHL-NIT-ATM
SE056	Surfaces slaughterhouse	Slaughterhouse	This work	PRJNA890630	4992099	52.14	86	194187	6	269.13	Infantis	-	1	1	1	1	1	-	-	1	1	-	-	1	1	-	1	AMP-KZ-CRO-CN-TE-SXT-CHL-NIT-ATM
SE057	Surfaces slaughterhouse	Slaughterhouse	This work	PRJNA890630	4990390	52.14	85	194708	5	294.02	Infantis	-	1	1	-	1	1	-	-	1	1	-	-	1	1	-	1	AMP-KZ-CRO-CN
SE058	Raw feed (bran crop)	Feed manufacturing	This work	PRJNA890630	4993592	52.14	87	194190	6	334.71	Infantis	-	1	1	-	1	1	-	-	1	1	1	-	1	1	-	1	AMP-KZ-CRO-CN-TE-SXT-CHL-NIT-ATM
SE059	Surfaces hatchery	Hatchery	This work	PRJNA890630	4768041	52.15	65	381546	4	297.3	Heidelberg	1	-	-	-	-	-	-	-	-	-	-	1	-	-		-	Susceptible
SE060	Surfaces broiler farm	Broiler breeder	This work	PRJNA890630	4986022	52	87	194697	5	205.53	Infantis	-	1	1	1	1	1	-	-	1	1	-	-	1	1	-	1	AMP-KZ-CRO-CN-TE-SXT-CHL-NIT-ATM
SE061	Surfaces poultry farm	Poultry Farm	This work	PRJNA890630	4991772	52.14	90	194447	6	159.96	Infantis	-	1	1	1	1	1	-	-	1	1	-	-	1	1	-	1	AMP-KZ-CRO-CN-TE-SXT-CHL-NIT-ATM
SE062	Surfaces slaughterhouse	Slaughterhouse	This work	PRJNA890630	4790387	52.03	58	612912	4	204.69	Corvallis	1	-	-	-	-	-	-	-	-	-	-	-	-	-	-	-	Susceptible
SE063	Surfaces slaughterhouse	Slaughterhouse	This work	PRJNA890630	4777690	52.15	72	439147	4	179.034	Heidelberg	1	-	-	-	-	-	-	-	-	-	-	1	-	-	-	-	Susceptible
SE064	Surfaces hatchery	Hatchery	This work	PRJNA890630	4771381	52.15	64	439025	4	228.55	Heidelberg	1	-	-	-	-	-	-	-	-	-	-	1	-	-	-	-	Susceptible
SE065	Surfaces hatchery	Hatchery	This work	PRJNA890630	4777259	52.15	71	439147	4	194.911	Heidelberg	1	-	-	-	-	-	-	-	-	-	-	1	-	-	-	-	Susceptible
SE066	Surfaces slaughterhouse	Slaughterhouse	This work	PRJNA890630	4771583	52.15	65	723773	3	194.19	Heidelberg	1	-	-	-	-	-	-	-	-	-	-	1	-	-	-	-	Susceptible
SE067	Surfaces feed manufacturing	Feed manufacturing	This work	PRJNA890630	5167848	51.97	132	449952	4	200.346	Senftenberg	-	-	-	-	-	-	-	-	-	-	-	-	-	-	-	-	Susceptible
SE068	Surfaces slaughterhouse	Slaughterhouse	This work	PRJNA890630	5150241	52.02	116	356402	5	172.88	Senftenberg	1	-	-	-	-	-	-	-	-	-	-	-	-	-	-	-	Susceptible
SE069	Raw feed (bran crop)	Feed manufacturing	This work	PRJNA890630	4897535	51.97	88	425625	5	202.913	Senftenberg	-	-	-	-	-	-	-	-	-	-	-	-	-	-	-	-	Susceptible
SE070	Surfaces slaughterhouse	Slaughterhouse	This work	PRJNA890630	5137163	51.99	105	449629	4	198.547	Senftenberg	1	-	-	-	-	-	-	-	-	-	-	-	-	-	-	-	Susceptible
SE071	Surfaces hatchery	Hatchery	This work	PRJNA890630	4857371	52.01	104	449630	4	224.438	Senftenberg	-	-	-	-	-	-	-	-	-	-	-	-	-	-	-	-	Susceptible
SE072	Surfaces hatchery	Hatchery	This work	PRJNA890630	4857803	52.01	108	449630	4	216.637	Senftenberg	-	-	-	-	-	-	-	-	-	-	-	-	-	-	-	-	Susceptible
SE073	Surfaces hatchery	Hatchery	This work	PRJNA890630	4851971	52.02	96	449584	4	206.259	Senftenberg	1	-	-	-	-	-	-	-	-	-	-	-	-	-	-	-	Susceptible
SE074	Surfaces hatchery	Hatchery	This work	PRJNA890630	5126416	51.99	105	419364	4	193.796	Senftenberg	1	-	-	-	-	-	-	-	-	-	-	-	-	-	-	-	Susceptible
SE103	Raw feed (bran crop)	Feed manufacturing	This work	PRJNA890630	4982973	52.05	65	328449	5	119.627	Agona	-	-	-	-	-	-	-	-	-	-	-	-	-	-	-	-	Susceptible
SE104	Raw feed (bran crop)	Feed manufacturing	This work	PRJNA890630	4775276	52.08	83	308861	5	109.064	Agona	-	-	-	-	-	-	-	-	-	-	-	-	-	-	-	-	AZM-ATM
SE105	Raw feed (bran crop)	Feed manufacturing	This work	PRJNA890630	4778085	52.09	96	309045	6	187.762	Agona	-	-	-	-	-	-	-	-	-	-	-	-	-	-	-	-	Susceptible
SE106	Raw feed (bran crop)	Feed manufacturing	This work	PRJNA890630	4778063	52.09	100	271727	6	234.738	Agona	-	-	-	-	-	-	-	-	-	-	-	-	-	-	-	-	Susceptible
SE107	Raw feed (bran crop)	Feed manufacturing	This work	PRJNA890630	4985455	52.06	84	328439	6	207.721	Agona	-	-	-	-	-	-	-	-	-	-	-	-	-	-	-	-	TZP-CHL-NIT
SE108	Surfaces poultry farm	Poultry Farm	This work	PRJNA890630	4776525	52.05	86	257974	6	211.168	Agona	-	-	-	-	-	-	-	-	-	-	-	-	-	-	-	-	Susceptible
SE109	Surfaces slaughterhouse	Poultry Farm	This work	PRJNA890630	4777997	52.09	97	328605	5	159.95	Agona	-	-	-	-	-	-	-	-	-	-	-	-	-	-	-	-	Susceptible
SE110	Surfaces slaughterhouse	Slaughterhouse	This work	PRJNA890630	4822277	52.04	91	230248	7	171.091	Agona	-	-	-	-	-	-	-	-	-	-	-	-	-	-	-	-	Susceptible
SE111	Surfaces poultry farm	Slaughterhouse	This work	PRJNA890630	4781715	52.05	84	309045	6	156.366	Agona	-	-	-	-	-	-	-	-	-	-	-	-	-	-	-	-	Susceptible
SE112	Surfaces slaughterhouse	Poultry Farm	This work	PRJNA890630	4780137	52.05	79	368390	5	146.176	Agona	-	-	-	-	-	-	-	-	-	-	-	-	-	-	-	-	Susceptible
SE113	Surfaces slaughterhouse	Slaughterhouse	This work	PRJNA890630	4826788	52.05	89	309045	6	202.545	Agona	1	-	-	-	-	-	-	-	-	-	-	-	-	-	-	-	Susceptible
SE114	Surfaces slaughterhouse	Slaughterhouse	This work	PRJNA890630	4878493	52.02	86	257974	6	200.681	Agona	-	-	-	-	-	-	-	-	-	-	-	-	-	-	-	-	Susceptible
SE115	Surfaces slaughterhouse	Slaughterhouse	This work	PRJNA890630	4817251	52.05	90	231281	7	196.874	Agona	-	-	-	-	-	-	-	-	-	-	-	-	-	-	-	-	Susceptible
SE116	Surfaces slaughterhouse	Slaughterhouse	This work	PRJNA890630	4823649	52.04	101	234577	7	209.335	Agona	-	-	-	-	-	-	-	-	-	-	-	-	-	-	-	-	Susceptible
SE117	Surfaces slaughterhouse	Slaughterhouse	This work	PRJNA890630	4777900	52.05	90	309045	6	225.406	Agona	-	-	-	-	-	-	-	-	-	-	-	-	-	-	-	-	Susceptible
SE118	Surfaces slaughterhouse	Slaughterhouse	This work	PRJNA890630	4778181	52.05	93	309045	6	241.673	Agona	-	-	-	-	-	-	-	-	-	-	-	-	-	-	-	-	Susceptible
SE119	Skin chicken poultry farm	Poultry Farm	This work	PRJNA890630	4817735	52.05	91	262020	6	239.732	Agona	-	-	-	-	-	-	-	-	-	-	-	-	-	-	-	-	Susceptible
SE120	Skin chicken poultry farm	Poultry Farm	This work	PRJNA890630	4776385	52.05	101	309045	6	185.192	Agona	1	-	-	-	-	-	-	-	-	-	-	-	-	-	-	-	Susceptible
SE122	Surfaces poultry farm	Poultry Farm	This work	PRJNA890630	4894593	52.12	79	723773	3	168.358	Heidelberg	-	-	1	-	-	-	1	1	-	-	-	1	-	-	1	-	AMP-KZ-TZP
SE123	Surfaces slaughterhouse	Slaughterhouse	This work	PRJNA890630	4996608	52.15	97	333574	4	183.846	Infantis	-	1	1		1	1	-	-	-	1	1	-	1	1	-	1	AMP-KZ-CRO-TE-CHL-NIT-ATM
SE125	Surfaces poultry farm	Poultry Farm	This work	PRJNA890630	4931639	52.11	85	439135	4	202.556	Heidelberg	1	-	-	-	-	-	1	1	-	1	-	1	-	-	-	1	AMP-TE-TZP-CHL
SE126	Surfaces poultry farm	Poultry Farm	This work	PRJNA890630	4817328	52.13	74	439147	4	216.415	Heidelberg	1	-	-	-	-	-	-	-	-	-	-	1	-	-	-	-	Susceptible
SE127	Surfaces poultry farm	Poultry Farm	This work	PRJNA890630	4895641	52.12	90	439147	4	188.986	Heidelberg	1	-	1	-	-	-	1	1	-	-	-	1	-	-	1	-	AMP-TZP
SE128	Surfaces poultry farm	Poultry Farm	This work	PRJNA890630	4896047	52.13	85	439147	4	218.984	Heidelberg	1	-	1	-	-	-	1	1	-	1	-	1	-	-	1	1	AMP-TE-TZP-CHL
SE129	Surfaces poultry farm	Poultry Farm	This work	PRJNA890630	4903922	52.13	82	439147	4	196.924	Heidelberg	1	-	1	-	-	-	1	1	-	1	-	1	-	-	1	1	AMP-AZM-TZP-SAM-CHL
SE130	Surfaces poultry farm	Poultry Farm	This work	PRJNA890630	4894130	52.13	88	723534	3	211.125	Heidelberg	1	-	1	-	-	-	1	1	-	1	-	1	-	-	1	1	AMP-AZM-TZP-SAM-CHL
SE131	Surfaces poultry farm	Poultry Farm	This work	PRJNA890630	4777689	52.15	73	439147	4	224.675	Heidelberg	1	-	-	-	-	-	-	-	-	-	-	1	-	-	-	-	Susceptible
SE132	Surfaces poultry farm	Poultry Farm	This work	PRJNA890630	4777208	52.15	69	439147	4	213.492	Heidelberg	1	-	-	-	-	-	-	-	-	-	-	1	-	-	-	-	Susceptible
SE133	Surfaces poultry farm	Poultry Farm	This work	PRJNA890630	4897400	52.13	79	723773	3	193.144	Heidelberg	1	-	-	-	-	-	-	-	-	-	-	-	-	-	-	-	AMP-TE-TZP-SAN-CHL
SI001	Feed pellets	Feed manufacturing	Pardo-Esté, et al 2021 [10]	PRJNA681176	-	-	-	-	-	-	Infantis	-	-	1	-	-	-	-	-	-	-	-	-	1	1	-	1	Pardo-Esté, et al 2021 [10]
SI002	Feed pellets	Feed manufacturing	Pardo-Esté, et al 2021 [10]	PRJNA681176	-	-	-	-	-	-	Infantis	-	-	1	-	-	-	-	-	-	-	-	-	1	1	-	1	Pardo-Esté, et al 2021 [10]
SI003	Feed pellets	Feed manufacturing	Pardo-Esté, et al 2021 [10]	PRJNA681176	-	-	-	-	-	-	Infantis	-	-	1	-	-	-	-	-	-	-	-	-	1	1	-	1	Pardo-Esté, et al 2021 [10]
SI004	Raw feed (bran crop)	Feed manufacturing	Pardo-Esté, et al 2021 [10]	PRJNA681176	-	-	-	-	-	-	Infantis	-	-	1	-	-	-	-	-	-	-	-	-	1	1	-	1	Pardo-Esté, et al 2021 [10]
SI005	Raw feed (bran crop)	Feed manufacturing	Pardo-Esté, et al 2021 [10]	PRJNA681176	-	-	-	-	-	-	Infantis	-	1	1	-	1	1	-	-	1	-	-	-	1	1	-	1	Pardo-Esté, et al 2021 [10]
SI007	Feed pellets	Feed manufacturing	Pardo-Esté, et al 2021 [10]	PRJNA681176	-	-	-	-	-	-	Infantis	-	1	1	-	1	1	-	-	1	1	1	-	1	1	-	1	Pardo-Esté, et al 2021 [10]
SI008	Feed pellets	Feed manufacturing	Pardo-Esté, et al 2021 [10]	PRJNA681176	-	-	-	-	-	-	Infantis	-	1	1	-	1	1	-	-	1	1	1	-	1	1	-	1	Pardo-Esté, et al 2021 [10]
SI009	Surfaces poultry farm	Poultry Farm	Pardo-Esté, et al 2021 [10]	PRJNA681176	-	-	-	-	-	-	Infantis	-	1	1	1	1	1	-	-	1	1	1	-	1	1	-	1	Pardo-Esté, et al 2021 [10]
SI010	Surfaces poultry farm	Poultry Farm	Pardo-Esté, et al 2021 [10]	PRJNA681176	-	-	-	-	-	-	Infantis	-	1	1	1	1	1	-	-	1	1	1	-	1	1	-	1	Pardo-Esté, et al 2021 [10]
SI011	Surfaces poultry farm	Poultry Farm	Pardo-Esté, et al 2021 [10]	PRJNA681176	-	-	-	-	-	-	Infantis	-	1	1	1	1	1	-	-	1	1	-	-	1	1	-	1	Pardo-Esté, et al 2021 [10]
SI012	Surfaces poultry farm	Poultry Farm	Pardo-Esté, et al 2021 [10]	PRJNA681176	-	-	-	-	-	-	Infantis	-	1	1	1	1	1	-	-	1	1	-	-	1	1	-	1	Pardo-Esté, et al 2021 [10]
SI016	Personnel garments poultry farm	Poultry Farm	Pardo-Esté, et al 2021 [10]	PRJNA681176	-	-	-	-	-	-	Infantis	-	1	1	1	1	1	-	-	-	1	-	-	1	1	-	1	Pardo-Esté, et al 2021 [10]
SI017	Surfaces hatchery	Hatchery	Pardo-Esté, et al 2021 [10]	PRJNA681176	-	-	-	-	-	-	Infantis	-	1	1	1	1	1	-	-	-	1	-	-	1	1	-	1	Pardo-Esté, et al 2021 [10]
SI018	Surfaces hatchery	Hatchery	Pardo-Esté, et al 2021 [10]	PRJNA681176	-	-	-	-	-	-	Infantis	-	1	1	1	1	1	-	-	1	1	-	-	1	1	-	1	Pardo-Esté, et al 2021 [10]
SI019	Surfaces poultry farm	Poultry Farm	Pardo-Esté, et al 2021 [10]	PRJNA681176	-	-	-	-	-	-	Infantis	-	1	1	1	1	1	-	-	1	1	-	-	1	1	-	1	Pardo-Esté, et al 2021 [10]
SI021	Personnel garments poultry farm	Poultry Farm	Pardo-Esté, et al 2021 [10]	PRJNA681176	-	-	-	-	-	-	Infantis	-	1	1	1	1	1	-	-	1	1	1	-	1	1	-	1	Pardo-Esté, et al 2021 [10]
SI023	Personnel garments poultry farm	Poultry Farm	Pardo-Esté, et al 2021 [10]	PRJNA681176	-	-	-	-	-	-	Infantis	-	1	1	1	1	1	-	-	1	1	1	-	1	1	-	1	Pardo-Esté, et al 2021 [10]
SI024	Personnel garments poultry farm	Poultry Farm	Pardo-Esté, et al 2021 [10]	PRJNA681176	-	-	-	-	-	-	Infantis	-	1	1	1	1	1	-	-	1	1	1	-	1	1	-	1	Pardo-Esté, et al 2021 [10]
SI025	Personnel garments poultry farm	Poultry Farm	Pardo-Esté, et al 2021 [10]	PRJNA681176	-	-	-	-	-	-	Infantis	-	1	1	1	1	1	-	-	1	1	1	-	1	1	-	1	Pardo-Esté, et al 2021 [10]
SI026	Slaughtered chicken cecum	Slaughterhouse	Pardo-Esté, et al 2021 [10]	PRJNA681176	-	-	-	-	-	-	Infantis	-	1	1	1	1	1	-	-	1	1	1	-	1	1	-	1	Pardo-Esté, et al 2021 [10]
SI028	Slaughtered chicken cecum	Slaughterhouse	Pardo-Esté, et al 2021 [10]	PRJNA681176	-	-	-	-	-	-	Infantis	-	1	1	1	1	1	-	-	-	1	-	-	1	1	-	1	Pardo-Esté, et al 2021 [10]
SI030	Slaughtered chicken cecum	Slaughterhouse	Pardo-Esté, et al 2021 [10]	PRJNA681176	-	-	-	-	-	-	Infantis	-	1	1	1	1	1	-	-	1	1	-	-	1	1	-	1	Pardo-Esté, et al 2021 [10]
SI031	Personnel garments poultry farm	Poultry Farm	Pardo-Esté, et al 2021 [10]	PRJNA681176	-	-	-	-	-	-	Infantis	-	1	1	-	1	-	-	-	1	1	-	-	1	1	-	1	Pardo-Esté, et al 2021 [10]
SI032	Personnel garments poultry farm	Poultry Farm	Pardo-Esté, et al 2021 [10]	PRJNA681176	-	-	-	-	-	-	Infantis	-	1	1	1	1	1	-	-	1	1	-	-	1	1	-	1	Pardo-Esté, et al 2021 [10]
SI034	Surfaces slaughterhouse	Slaughterhouse	Pardo-Esté, et al 2021 [10]	PRJNA681176	-	-	-	-	-	-	Infantis	-	1	1	1	1	1	-	-	-	1	1	-	1	1	-	1	Pardo-Esté, et al 2021 [10]
SI035	Surfaces slaughterhouse	Slaughterhouse	Pardo-Esté, et al 2021 [10]	PRJNA681176	-	-	-	-	-	-	Infantis	-	1	1	-	1	1	-	-	1	-	1	-	1	1	-	1	Pardo-Esté, et al 2021 [10]
SI036	Slaughtered chicken entrails	Slaughterhouse	Pardo-Esté, et al 2021 [10]	PRJNA681176	-	-	-	-	-	-	Infantis	-	1	1	1	1	1	-	-	1	1	-	-	1	1	-	1	Pardo-Esté, et al 2021 [10]
SI037	Slaughtered chicken entrails	Slaughterhouse	Pardo-Esté, et al 2021 [10]	PRJNA681176	-	-	-	-	-	-	Infantis	-	1	1	1	1	1	-	-	1	1	1	-	1	1	-	1	Pardo-Esté, et al 2021 [10]
SI038	Slaughtered chicken breast	Slaughterhouse	Pardo-Esté, et al 2021 [10]	PRJNA681176	-	-	-	-	-	-	Infantis	-	-	1	1	-	-	-	-	-	-	-	-	1	1	-	1	Pardo-Esté, et al 2021 [10]
SI039	Surfaces slaughterhouse	Slaughterhouse	Pardo-Esté, et al 2021 [10]	PRJNA681176	-	-	-	-	-	-	Agona	-	-	-	-	-	-	-	-	-	-	-	-	-	-	-	-	Pardo-Esté, et al 2021 [10]
*	genes identificated by CARD Database
**	Susceptible all antibiotics evaluated
